# Supplementary material for: Eastern Grey Kangaroo (Macropus giganteus) Vigilance Behaviour Varies between Human-Modified and Natural Environments
Source: Animals (Basel). 2019 Jul 27;9(8):494. doi: 10.3390/ani9080494 (PMC6719249; doi:10.3390/ani9080494)
Supplement: Supplementary file 1 [file animals-09-00494-s001.zip]

Archive with 3 entries (3 files):
- Full data set.csv
- Vigilance both seasons.R
- Animal Supporting Documents Final.docx
