# Supplementary material for: Eastern Grey Kangaroo (Macropus giganteus) Vigilance Behaviour Varies between Human-Modified and Natural Environments
Source: Animals (Basel). 2019 Jul 27;9(8):494. doi: 10.3390/ani9080494 (PMC6719249; doi:10.3390/ani9080494)
Supplement: Supplementary file 1 [file animals-09-00494-s001.zip › Full data set.csv]

ID	Region	Location	Site	Landuse	Date	Time	Season	AM/PM	RF2day	HPD16	HPG10y	Recorder	Device	Recording	Pair	Mob size	No. groups	Group ID	Group size	No. males	No. females	Individual	Sex	Distance from observer	Distance to cover	Position in group	Nearest neighbour distance	Reproductive state	APW	APN	SW	SN	Feeding (F)	Resting (R)	Grooming self (GS)	Grooming other (GO)	Play (P)	Locomotion (L)	Agonistic (A)	Sexual (S)	Total	No. Vigilant acts	Vigilance	AP Vigilance	S Vigilance	Interscan Interval	Vigilance chewing	Vigilance without
SEQ1001	1	Wacol	1	U	21/11/2015	16:10	S	PM	0	327.7	31.60521	Georgina	Samsung	SDV_0102		9	3	G001	28	15	13	F001	F	81	2	Peripheral	2	LPY	57	70	9	0	419	0	45	0	0	0	0	0	600	18	136	127	9	26.5294	66	70
SEQ1002	1	Wacol	1	U	21/11/2015	16:16	S	PM	0	327.7	31.60521	Georgina	Samsung	SDV_0102		9	3	G001	25	12	13	M001	M	79	2	Peripheral	2	-	25	4	13	0	523	0	18	0	0	17	0	0	600	5	42	29	13	93.0000	38	4
SEQ1003	1	Wacol	1	U	21/11/2015	16:15	S	PM	0	327.7	31.60521	Georgina	Samsung	SDV_0102		9	3	G001	25	12	13	F002	F	101	2	Peripheral	5	LPY	22	6	7	0	537	0	3	0	0	25	0	0	600	7	35	28	7	70.6250	29	6
SEQ1004	1	Wacol	1	U	21/11/2015	16:15	S	PM	0	327.7	31.60521	Georgina	Samsung	SDV_0102		9	3	G001	25	12	13	F003	F	90	2	Peripheral	7	YAF	62	19	11	0	401	0	45	0	0	62	0	0	600	12	92	81	11	39.0769	73	19
SEQ1005	1	Wacol	1	U	21/11/2015	16:21	S	PM	0	327.7	31.60521	Georgina	Samsung	SDV_0102		9	3	G001	21	12	9	M002	M	99	2	Mixed	2	-	7	0	1	0	363	185	2	0	0	42	0	0	600	3	8	7	1	148.0000	8	0
SEQ1006	1	Wacol	1	U	21/11/2015	16:17	S	PM	0	327.7	31.60521	Georgina	Samsung	SDV_0102		9	3	G001	26	13	13	M003	M	105	2	Peripheral	3	-	0	2	7	0	538	0	27	0	0	26	0	0	600	3	9	2	7	147.7500	7	2
SEQ1070	1	Wacol	1	U	29/04/2016	15:31	W	PM	1	327.7	31.60521	Georgina	Samsung	SDV_0237	1	9	3	G051	11	3	8	F075	F	60	3	Peripheral	5	SPY	10	0	0	0	543	0	32	0	0	15	0	0	600	3	10	10	0	147.5000	10	0
SEQ1071	1	Wacol	1	U	29/04/2016	15:43	W	PM	1	327.7	31.60521	Georgina	Samsung	SDV_0238	1	9	3	G052	28	12	16	F076	F	88	3	Peripheral	4	LPY	45	88	12	0	355	0	16	5	0	79	0	0	600	12	145	133	12	37.9167	57	88
SEQ1072	1	Wacol	1	U	29/04/2016	15:43	W	PM	1	327.7	31.60521	Georgina	Samsung	SDV_0238	1	9	3	G052	28	12	16	F077	F	90	3	Peripheral	3	MPY	57	14	20	0	452	0	19	0	0	38	0	0	600	12	91	71	20	39.1538	77	14
SEQ1073	1	Wacol	1	U	29/04/2016	15:56	W	PM	1	327.7	31.60521	Georgina	Samsung	SDV_0239	1	9	3	G051	11	3	8	M067	M	60	3	Peripheral	4	-	10	3	0	0	522	0	9	0	0	56	0	0	600	3	13	13	0	146.7500	10	3
SEQ1074	1	Wacol	1	U	29/04/2016	15:56	W	PM	1	327.7	31.60521	Georgina	Samsung	SDV_0239	1	9	3	G051	11	3	8	M068	M	64	3	Peripheral	4	-	0	0	0	0	579	0	3	0	0	18	0	0	600	0	0	0	0	600.0000	0	0
SEQ1075	1	Wacol	1	U	29/04/2016	15:56	W	PM	1	327.7	31.60521	Georgina	Samsung	SDV_0239	1	9	3	G051	11	3	8	F078	F	66	3	Peripheral	2	LPY	3	0	0	0	560	0	15	0	0	22	0	0	600	1	3	3	0	298.5000	3	0
SEQ1007	1	Mount Walker	2	N	22/11/2015	15:45	S	PM	0	17.9	11.46725	Georgina	Samsung	SDV_0107		4	2	G004	12	7	5	F004	F	66	0	Peripheral	0	NPY	9	35	0	0	130	0	12	266	0	13	0	135	600	7	44	44	0	79.4286	9	35
SEQ1008	1	Mount Walker	2	N	22/11/2015	16:13	S	PM	0	17.9	11.46725	Georgina	Samsung	SDV_0108		4	2	G004	12	7	5	M004	M	64	0	Peripheral	5	-	140	127	21	0	282	0	10	0	0	20	0	0	600	14	288	267	21	22.2857	161	127
SEQ1009	1	Mount Walker	2	N	22/11/2015	15:45	S	PM	0	17.9	11.46725	Georgina	Samsung	SDV_0107		4	2	G004	12	7	5	M005	M	65	0	Peripheral	0	-	106	263	6	0	78	0	0	0	0	5	0	142	600	8	375	369	6	32.1429	112	263
SEQ1010	1	Mount Walker	2	N	22/11/2015	15:44	S	PM	0	17.9	11.46725	Georgina	Samsung	SDV_0107		4	2	G004	12	7	5	M006	M	60	0	Peripheral	5	-	30	9	0	6	511	0	12	0	0	32	0	0	600	4	45	39	6	111.0000	30	15
SEQ1011	1	Mount Walker	2	N	22/11/2015	15:08	S	PM	0	17.9	11.46725	Georgina	Samsung	SDV_0106		4	2	G004	12	7	5	F005	F	58	0	Peripheral	11	NPY	81	121	6	12	336	0	44	0	0	0	0	0	600	7	220	202	18	47.5000	87	133
SEQ1012	1	Mount Walker	2	N	22/11/2015	16:13	S	PM	0	17.9	11.46725	Georgina	Samsung	SDV_0108		4	2	G004	12	7	5	F006	F	70	0	Peripheral	9	NPY	77	0	6	0	474	0	0	0	0	43	0	0	600	9	83	77	6	51.7000	83	0
SEQ1076	1	Mount Walker	2	N	30/04/2016	16:30	W	PM	0	17.9	11.46725	Georgina	Samsung	SDV_0246	1	5	3	G054	11	5	6	F079	F	32	0	Peripheral	3	SPY	117	269	15	25	128	0	38	0	0	8	0	0	600	15	426	386	40	11.6000	132	294
SEQ1077	1	Mount Walker	2	N	30/04/2016	16:30	W	PM	0	17.9	11.46725	Georgina	Samsung	SDV_0246	1	5	3	G054	11	5	6	F080	F	35	0	Peripheral	3	YAF	156	88	23	0	316	0	3	0	0	14	0	0	600	23	267	244	23	14.4783	179	88
SEQ1078	1	Mount Walker	2	N	30/04/2016	16:30	W	PM	0	17.9	11.46725	Georgina	Samsung	SDV_0246	1	5	3	G054	11	5	6	F081	F	62	0	Peripheral	2	LPY	20	409	2	4	130	0	7	0	0	28	0	0	600	7	435	429	6	23.5714	22	413
SEQ1079	1	Mount Walker	2	N	30/04/2016	16:19	W	PM	0	17.9	11.46725	Georgina	Samsung	SDV_0245	1	5	3	G054	12	6	6	M069	M	87	1	Peripheral	4	-	62	0	13	0	517	0	0	0	0	8	0	0	600	10	75	62	13	47.7273	75	0
SEQ1080	1	Mount Walker	2	N	30/04/2016	16:18	W	PM	0	17.9	11.46725	Georgina	Samsung	SDV_0245	1	5	3	G054	12	6	6	M070	M	83	1	Peripheral	12	-	20	0	9	0	515	48	0	0	0	8	0	0	600	5	29	20	9	95.1667	29	0
SEQ1081	1	Mount Walker	2	N	30/04/2016	16:19	W	PM	0	17.9	11.46725	Georgina	Samsung	SDV_0245	1	5	3	G054	12	6	6	M071	M	84	1	Peripheral	5	-	56	13	26	0	428	67	10	0	0	0	0	0	600	8	95	69	26	56.1111	82	13
SEQ1013	1	Allenview	3	N	22/11/2015	05:32	S	AM	0	8.7	25.87944	Georgina	Samsung	SDV_0105		1	2	G006	5	3	2	M007	M	58	1	Peripheral	1	-	14	32	4	9	63	0	50	0	0	9	419	0	600	9	59	46	13	54.1000	18	41
SEQ1014	1	Allenview	3	N	22/11/2015	05:32	S	AM	0	8.7	25.87944	Georgina	Samsung	SDV_0105		1	2	G006	5	3	2	M008	M	58	1	Peripheral	1	-	24	28	9	10	93	0	3	0	0	3	430	0	600	7	71	52	19	75.5714	33	38
SEQ1015	1	Allenview	3	N	22/11/2015	05:33	S	AM	0	8.7	25.87944	Georgina	Samsung	SDV_0105		1	2	G006	5	3	2	F007	F	50	1	Peripheral	6	LPY	35	113	26	22	302	0	65	0	0	37	0	0	600	15	196	148	48	26.9333	61	135
SEQ1016	1	Allenview	3	N	22/11/2015	05:33	S	AM	0	8.7	25.87944	Georgina	Samsung	SDV_0105		1	2	G006	5	3	2	F008	F	45	1	Peripheral	6	NPY	68	31	47	5	270	0	100	0	0	79	0	0	600	24	151	99	52	17.9200	115	36
SEQ1082	1	Allenview	3	N	30/04/2016	06:35	W	AM	0.2	8.7	25.87944	Georgina	Samsung	SDV_0240	2	1	2	G057	2	0	2	F082	F	185	2	Peripheral	5	LPY	110	169	0	0	287	0	2	0	0	32	0	0	600	18	279	279	0	16.8947	110	169
SEQ1083	1	Allenview	3	N	30/04/2016	06:35	W	AM	0.2	8.7	25.87944	Georgina	Samsung	SDV_0240	2	1	2	G057	2	0	2	F083	F	187	2	Peripheral	5	YAF	48	229	0	0	290	0	11	0	0	22	0	0	600	5	277	277	0	53.8333	48	229
SEQ1084	1	Allenview	3	N	30/04/2016	08:39	W	AM	0.2	8.7	25.87944	Georgina	Samsung	SDV_0242	2	1	2	G058	7	3	4	F084	F	153	1	Peripheral	3	LPY	104	113	8	0	363	0	0	0	0	12	0	0	600	10	225	217	8	37.5000	112	113
SEQ1085	1	Allenview	3	N	30/04/2016	08:27	W	AM	0.2	8.7	25.87944	Georgina	Samsung	SDV_0241	2	1	2	G058	7	3	4	M072	M	117	1	Peripheral	6	-	62	10	56	9	126	303	0	0	0	34	0	0	600	10	137	72	65	46.3000	118	19
SEQ1086	1	Allenview	3	N	30/04/2016	08:56	W	AM	0.2	8.7	25.87944	Georgina	Samsung	SDV_0243	2	1	2	G058	7	3	4	M073	M	135	1	Peripheral	16	-	18	59	0	0	102	360	38	0	0	23	0	0	600	5	77	77	0	87.1667	18	59
SEQ1087	1	Allenview	3	N	30/04/2016	08:39	W	AM	0.2	8.7	25.87944	Georgina	Samsung	SDV_0242	2	1	2	G058	7	3	4	M074	M	157	1	Peripheral	3	-	0	0	0	0	0	600	0	0	0	0	0	0	600	0	0	0	0	600.0000	0	0
SEQ1017	1	Park Ridge	4	U	23/11/2015	05:45	S	AM	17.4	395.4	8.209083	Georgina	Samsung	SDV_0110		3	2	G009	2	0	2	F009	F	46	1	Peripheral	1	YAF	155	72	10	0	339	0	9	0	0	15	0	0	600	29	237	227	10	12.1000	165	72
SEQ1018	1	Park Ridge	4	U	23/11/2015	05:54	S	AM	17.4	395.4	8.209083	Georgina	Samsung	SDV_0110		3	2	G009	2	0	2	F010	F	48	1	Peripheral	5	LPY	105	80	0	0	390	0	16	0	0	9	0	0	600	15	185	185	0	25.9375	105	80
SEQ1019	1	Park Ridge	4	U	23/11/2015	05:14	S	AM	17.4	395.4	8.209083	Georgina	Samsung	SDV_0109		3	2	G008	22	15	7	M009	M	97	1	Peripheral	7	-	129	91	12	4	335	0	9	0	0	20	0	0	600	26	236	220	16	14.0000	141	95
SEQ1020	1	Park Ridge	4	U	23/11/2015	05:17	S	AM	17.4	395.4	8.209083	Georgina	Samsung	SDV_0109		3	2	G008	22	15	7	M010	M	100	1	Mixed	1	-	0	4	1	59	249	0	43	0	0	78	166	0	600	6	64	4	60	76.5714	1	63
SEQ1021	1	Park Ridge	4	U	23/11/2015	05:18	S	AM	17.4	395.4	8.209083	Georgina	Samsung	SDV_0109		3	2	G008	23	16	7	F011	F	146	0	Mixed	3	LPY	41	2	7	0	540	0	2	0	0	8	0	0	600	9	50	43	7	55.0000	48	2
SEQ1022	1	Park Ridge	4	U	23/11/2015	05:14	S	AM	17.4	395.4	8.209083	Georgina	Samsung	SDV_0109		3	2	G008	22	15	7	M011	M	98	1	Peripheral	10	-	5	11	18	20	282	137	21	0	0	49	57	0	600	8	54	16	38	60.6667	23	31
SEQ1088	1	Park Ridge	4	U	01/05/2016	06:25	W	AM	3.1	395.4	8.209083	Georgina	Samsung	SDV_0247	2	1	2	G059	7	4	3	M075	M	35	1	Peripheral	7	-	59	0	47	10	357	0	16	0	0	98	0	13	600	17	116	59	57	27.9444	106	10
SEQ1089	1	Park Ridge	4	U	01/05/2016	06:25	W	AM	3.1	395.4	8.209083	Georgina	Samsung	SDV_0247	2	1	2	G059	7	4	3	F085	F	34	1	Peripheral	7	LPY	44	5	43	0	442	0	6	0	0	56	0	4	600	19	92	49	43	25.4000	87	5
SEQ1090	1	Park Ridge	4	U	01/05/2016	06:59	W	AM	3.1	395.4	8.209083	Georgina	Samsung	SDV_0248	2	1	2	G059	7	4	3	F086	F	73	1	Peripheral	2	NPY	41	49	6	2	463	0	4	0	0	35	0	0	600	9	98	90	8	50.2000	47	51
SEQ1091	1	Park Ridge	4	U	01/05/2016	07:11	W	AM	3.1	395.4	8.209083	Georgina	Samsung	SDV_0249	2	1	2	G059	8	5	3	M076	M	62	0	Peripheral	3	-	9	0	18	0	534	0	21	0	0	18	0	0	600	7	27	9	18	71.6250	27	0
SEQ1092	1	Park Ridge	4	U	01/05/2016	07:11	W	AM	3.1	395.4	8.209083	Georgina	Samsung	SDV_0249	2	1	2	G059	8	5	3	M077	M	64	0	Peripheral	3	-	49	19	2	0	512	0	6	0	0	12	0	0	600	17	70	68	2	31.1765	51	19
SEQ1093	1	Park Ridge	4	U	01/05/2016	06:25	W	AM	3.1	395.4	8.209083	Georgina	Samsung	SDV_0247	2	1	2	G059	7	4	3	M078	M	41	1	Peripheral	7	-	10	0	14	0	531	0	0	0	0	45	0	0	600	8	24	10	14	64.0000	24	0
SEQ1035	1	Little Mountain	5	U	27/11/2015	06:46	S	AM	0.4	290.7	107.9625	Georgina	Samsung	SDV_0121		1	2	G016	1	1	0	M018	M	56	1	Peripheral	-	-	148	307	0	0	99	0	38	0	0	8	0	0	600	30	455	455	0	5.0000	148	307
SEQ1036	1	Little Mountain	5	U	28/11/2015	05:27	S	AM	0.4	290.7	107.9625	Georgina	Samsung	SDV_0123		1	2	G017	7	3	4	M019	M	72	2	Peripheral	1	-	118	0	0	0	240	221	8	0	0	9	0	4	600	24	118	118	0	19.5417	118	0
SEQ1037	1	Little Mountain	5	U	28/11/2015	05:37	S	AM	0.4	290.7	107.9625	Georgina	Samsung	SDV_0123		1	2	G017	7	3	4	M020	M	67	2	Peripheral	12	-	97	39	0	0	445	0	13	0	0	6	0	0	600	22	136	136	0	21.0909	97	39
SEQ1038	1	Little Mountain	5	U	28/11/2015	05:27	S	AM	0.4	290.7	107.9625	Georgina	Samsung	SDV_0123		1	2	G017	7	3	4	F018	F	62	2	Mixed	2	NPY	52	53	13	4	350	0	105	0	0	23	0	0	600	21	122	105	17	23.9000	65	57
SEQ1039	1	Little Mountain	5	U	28/11/2015	05:45	S	AM	0.4	290.7	107.9625	Georgina	Samsung	SDV_0123		1	2	G017	7	3	4	F019	F	64	2	Peripheral	7	LPY	28	83	0	7	29	167	279	0	0	7	0	0	600	7	118	111	7	60.2500	28	90
SEQ1040	1	Little Mountain	5	U	28/11/2015	05:27	S	AM	0.4	290.7	107.9625	Georgina	Samsung	SDV_0123		1	2	G017	7	3	4	F020	F	72	2	Peripheral	1	LPY	142	0	17	0	305	0	72	0	0	59	0	5	600	17	159	142	17	24.5000	159	0
SEQ1094	1	Little Mountain	5	U	24/04/2016	07:51	W	AM	0.2	290.7	107.9625	Georgina	Samsung	SDV_0225	3	1	2	G061	1	0	1	F087	F	40	0	Peripheral	6	MPY	91	118	0	0	345	0	26	0	0	20	0	0	600	20	209	209	0	18.6190	91	118
SEQ1095	1	Little Mountain	5	U	25/04/2016	05:57	W	AM	0.2	290.7	107.9625	Georgina	Samsung	SDV_0234	3	2	2	G063	8	5	3	M079	M	51	0	Peripheral	7	-	123	183	0	0	266	0	15	0	0	10	0	0	597	22	306	306	0	13.8751	123	183
SEQ1096	1	Little Mountain	5	U	25/04/2016	05:57	W	AM	0.2	290.7	107.9625	Georgina	Samsung	SDV_0234	3	2	2	G063	8	5	3	M080	M	64	0	Peripheral	6	-	42	0	10	8	493	0	15	0	0	30	2	0	600	8	60	42	18	67.5000	52	8
SEQ1097	1	Little Mountain	5	U	25/04/2016	05:57	W	AM	0.2	290.7	107.9625	Georgina	Samsung	SDV_0234	3	2	2	G063	8	5	3	M081	M	62	0	Peripheral	6	-	222	29	9	0	307	0	9	0	0	24	0	0	600	30	260	251	9	11.3333	231	29
SEQ1098	1	Little Mountain	5	U	25/04/2016	05:59	W	AM	0.2	290.7	107.9625	Georgina	Samsung	SDV_0234	3	2	2	G063	8	5	3	F088	F	52	0	Peripheral	7	NPY	28	7	11	6	522	0	2	0	0	24	0	0	600	9	52	35	17	54.8000	39	13
SEQ1099	1	Little Mountain	5	U	24/04/2016	06:23	W	AM	0.2	290.7	107.9625	Georgina	Samsung	SDV_0224	3	1	2	G062	1	1	0	M082	M	85	2	Peripheral	-	-	142	9	0	0	429	0	5	0	0	15	0	0	600	20	151	151	0	22.4500	142	9
SEQ1047	1	Landsborough	6	N	28/11/2015	15:11	S	PM	0	77.8	20.3599	Georgina	Samsung	SDV_0127		3	3	G020	2	0	2	F024	F	26	2	Peripheral	2	YAF	74	8	5	0	262	180	56	5	0	10	0	0	600	12	87	82	5	39.4615	79	8
SEQ1048	1	Landsborough	6	N	28/11/2015	15:29	S	PM	0	77.8	20.3599	Georgina	Samsung	SDV_0129		3	3	G021	9	5	4	M024	M	97	0	Peripheral	4	-	113	20	28	0	385	0	7	0	0	42	5	0	600	26	161	133	28	16.2593	141	20
SEQ1049	1	Landsborough	6	N	28/11/2015	15:47	S	PM	0	77.8	20.3599	Georgina	Samsung	SDV_0130		3	3	G021	9	5	4	F025	F	82	1	Peripheral	3	SPY	204	11	0	0	370	0	9	0	0	6	0	0	600	33	215	215	0	11.3235	204	11
SEQ1050	1	Landsborough	6	N	28/11/2015	16:28	S	PM	0	77.8	20.3599	Georgina	Samsung	SDV_0133		3	3	G022	3	0	3	F026	F	46	2	Peripheral	12	LPY	72	4	0	0	482	0	20	0	0	22	0	0	600	16	76	76	0	30.8235	72	4
SEQ1051	1	Landsborough	6	N	28/11/2015	16:10	S	PM	0	77.8	20.3599	Georgina	Samsung	SDV_0132		3	3	G021	9	5	4	M025	M	102	0	Peripheral	8	-	121	28	16	0	346	0	36	0	0	53	0	0	600	31	165	149	16	13.5938	137	28
SEQ1052	1	Landsborough	6	N	28/11/2015	15:47	S	PM	0	77.8	20.3599	Georgina	Samsung	SDV_0130		3	3	G021	9	5	4	M026	M	78	2	Peripheral	6	-	138	4	11	0	428	0	4	0	0	15	0	0	600	15	153	142	11	27.9375	149	4
SEQ1106	1	Landsborough	6	N	23/04/2016	15:12	W	PM	0	77.8	20.3599	Georgina	Samsung	SDV_0218	4	2	1	G065	8	1	7	F092	F	7	2	Peripheral	6	YAF	38	0	15	0	496	0	6	0	17	28	0	0	600	12	53	38	15	42.0769	53	0
SEQ1107	1	Landsborough	6	N	23/04/2016	15:12	W	PM	0	77.8	20.3599	Georgina	Samsung	SDV_0218	4	2	1	G065	8	1	7	F093	F	14	2	Peripheral	6	MPY	76	0	31	0	450	0	16	0	0	27	0	0	600	12	107	76	31	37.9231	107	0
SEQ1108	1	Landsborough	6	N	23/04/2016	15:25	W	PM	0	77.8	20.3599	Georgina	Samsung	SDV_0219	4	2	1	G065	8	1	7	F094	F	17	2	Peripheral	4	LPY	102	2	21	0	454	0	5	0	0	16	0	0	600	25	125	104	21	19.0000	123	2
SEQ1109	1	Landsborough	6	N	23/04/2016	15:45	W	PM	0	77.8	20.3599	Georgina	Samsung	SDV_0220	4	2	1	G065	12	4	8	M086	M	30	1	Peripheral	6	-	19	0	29	0	526	0	13	0	0	13	0	0	600	11	48	19	29	46.0000	48	0
SEQ1110	1	Landsborough	6	N	23/04/2016	15:45	W	PM	0	77.8	20.3599	Georgina	Samsung	SDV_0220	4	2	1	G065	12	4	8	F095	F	24	1	Peripheral	6	LPY	75	0	42	0	458	0	0	0	0	25	0	0	600	29	117	75	42	17.2500	117	0
SEQ1111	1	Landsborough	6	N	23/04/2016	16:55	W	PM	0	77.8	20.3599	Georgina	Samsung	SDV_0223	4	2	1	G065	12	4	8	M087	M	35	0	Peripheral	2	-	33	16	207	16	257	0	4	0	0	58	3	6	600	13	272	49	223	23.4286	240	32
SEQ1112	1	Sippy Downs	7	U	24/04/2016	14:53	W	PM	0.2	722.9	51.11712	Georgina	Samsung	SDV_0228	4	1	2	G066	6	2	4	F096	F	45	0	Peripheral	4	LPY	106	318	0	0	144	0	13	0	0	19	0	0	600	13	424	424	0	14.6667	106	318
SEQ1113	1	Sippy Downs	7	U	24/04/2016	14:53	W	PM	0.2	722.9	51.11712	Georgina	Samsung	SDV_0228	4	1	2	G066	6	2	4	M088	M	45	0	Peripheral	4	-	100	69	26	0	366	0	9	0	0	30	0	0	600	23	195	169	26	16.8750	126	69
SEQ1114	1	Sippy Downs	7	U	24/04/2016	15:09	W	PM	0.2	722.9	51.11712	Georgina	Samsung	SDV_0229	4	1	2	G066	6	2	4	F097	F	56	1	Peripheral	5	MPY	107	125	0	0	242	0	92	0	0	34	0	0	600	17	232	232	0	20.4444	107	125
SEQ1115	1	Sippy Downs	7	U	24/04/2016	15:09	W	PM	0.2	722.9	51.11712	Georgina	Samsung	SDV_0229	4	1	2	G066	6	2	4	F098	F	60	1	Peripheral	5	YAF	128	56	5	0	386	0	0	0	0	25	0	0	600	15	189	184	5	25.6875	133	56
SEQ1116	1	Sippy Downs	7	U	24/04/2016	17:12	W	PM	0.2	722.9	51.11712	Georgina	Samsung	SDV_0231	4	1	2	G067	4	1	3	F099	F	58	2	Peripheral	3	MPY	53	477	0	0	68	0	0	0	0	2	0	0	600	4	530	530	0	17.5000	53	477
SEQ1117	1	Sippy Downs	7	U	24/04/2016	17:12	W	PM	0.2	722.9	51.11712	Georgina	Samsung	SDV_0231	4	1	2	G067	4	1	3	M089	M	69	2	Peripheral	4	-	0	0	0	0	0	600	0	0	0	0	0	0	600	0	0	0	0	600.0000	0	0
SEQ1053	1	Sippy Downs	7	U	29/11/2015	14:49	S	PM	0	722.9	51.11712	Georgina	Samsung	SDV_0139		2	2	G022	5	1	4	M027	M	34	2	Mixed	2	-	81	3	29	0	467	0	2	0	0	18	0	0	600	14	113	84	29	34.7857	110	3
SEQ1054	1	Sippy Downs	7	U	29/11/2015	14:49	S	PM	0	722.9	51.11712	Georgina	Samsung	SDV_0139		2	2	G022	5	1	4	F027	F	36	2	Peripheral	2	LPY	178	0	4	0	394	0	6	0	0	18	0	0	600	11	182	178	4	34.8333	182	0
SEQ1055	1	Sippy Downs	7	U	29/11/2015	15:01	S	PM	0	722.9	51.11712	Georgina	Samsung	SDV_0140		2	2	G022	5	1	4	F028	F	37	2	Peripheral	5	SPY	119	24	0	0	440	0	0	0	0	17	0	0	600	15	143	143	0	27.6250	119	24
SEQ1056	1	Sippy Downs	7	U	29/11/2015	15:55	S	PM	0	722.9	51.11712	Georgina	Samsung	SDV_0141		2	2	G023	2	0	2	F029	F	17	2	Peripheral	1	YAF	92	21	0	0	430	0	17	0	0	40	0	0	600	18	113	113	0	27.0556	92	21
SEQ1057	1	Sippy Downs	7	U	29/11/2015	14:49	S	PM	0	722.9	51.11712	Georgina	Samsung	SDV_0139		2	2	G022	5	1	4	F030	F	36	2	Peripheral	3	LPY	31	236	0	0	7	256	45	0	0	25	0	0	600	8	267	267	0	41.6250	31	236
SEQ1058	1	Sippy Downs	7	U	29/11/2015	15:55	S	PM	0	722.9	51.11712	Georgina	Samsung	SDV_0141		2	2	G023	2	0	2	F031	F	24	2	Peripheral	9	LPY	141	67	0	0	365	0	0	0	0	27	0	0	600	26	208	208	0	15.0769	141	67
SEQ1041	1	Toorbul	8	N	29/11/2015	05:25	S	AM	0	143.5	31.77903	Georgina	Samsung	SDV_0136		3	2	G018	5	3	2	M021	M	48	3	Mixed	6	-	66	78	11	0	407	0	0	0	0	38	0	0	600	10	155	144	11	40.4545	77	78
SEQ1042	1	Toorbul	8	N	29/11/2015	05:25	S	AM	0	143.5	31.77903	Georgina	Samsung	SDV_0136		3	2	G018	5	3	2	M022	M	57	3	Peripheral	3	-	141	125	0	0	322	0	2	0	0	10	0	0	600	14	266	266	0	23.8571	141	125
SEQ1043	1	Toorbul	8	N	29/11/2015	05:25	S	AM	0	143.5	31.77903	Georgina	Samsung	SDV_0136		3	2	G018	5	3	2	F021	F	56	3	Peripheral	3	LPY	45	160	0	0	361	0	19	0	0	15	0	0	600	9	205	205	0	39.5000	45	160
SEQ1044	1	Toorbul	8	N	29/11/2015	05:25	S	AM	0	143.5	31.77903	Georgina	Samsung	SDV_0136		3	2	G018	5	3	2	M023	M	64	3	Peripheral	10	-	97	125	0	0	345	0	18	0	0	15	0	0	600	18	222	222	0	21.0000	97	125
SEQ1045	1	Toorbul	8	N	29/11/2015	07:09	S	AM	0	143.5	31.77903	Georgina	Samsung	SDV_0137		3	2	G019	9	5	4	F022	F	48	3	Mixed	2	SPY	144	23	28	0	393	0	4	0	0	8	0	0	600	24	195	167	28	16.8750	172	23
SEQ1046	1	Toorbul	8	N	29/11/2015	07:20	S	AM	0	143.5	31.77903	Georgina	Samsung	SDV_0138		3	2	G019	9	5	4	F023	F	55	3	Peripheral	5	LPY	89	214	5	9	229	0	7	0	0	47	0	0	600	19	317	303	14	14.8947	94	223
SEQ1100	1	Toorbul	8	N	25/04/2016	08:09	W	AM	0	143.5	31.77903	Georgina	Samsung	SDV_0236	3	2	2	G064	10	7	3	M083	M	70	2	Peripheral	7	-	102	5	4	0	363	106	0	0	0	20	0	0	600	19	111	107	4	24.4500	106	5
SEQ1101	1	Toorbul	8	N	25/04/2016	08:09	W	AM	0	143.5	31.77903	Georgina	Samsung	SDV_0236	3	2	2	G064	10	7	3	F089	F	65	2	Peripheral	7	SPY	94	20	0	0	197	274	7	0	0	8	0	0	600	7	114	114	0	60.7500	94	20
SEQ1102	1	Toorbul	8	N	25/04/2016	08:09	W	AM	0	143.5	31.77903	Georgina	Samsung	SDV_0236	3	2	2	G064	10	7	3	M084	M	75	2	Peripheral	5	-	36	0	8	0	524	0	15	0	0	17	0	0	600	10	44	36	8	50.5455	44	0
SEQ1103	1	Toorbul	8	N	25/04/2016	08:09	W	AM	0	143.5	31.77903	Georgina	Samsung	SDV_0236	3	2	2	G064	10	7	3	M085	M	69	2	Peripheral	5	-	35	4	2	0	511	0	19	0	0	29	0	0	600	4	41	39	2	111.8000	37	4
SEQ1104	1	Toorbul	8	N	25/04/2016	08:09	W	AM	0	143.5	31.77903	Georgina	Samsung	SDV_0236	3	2	2	G064	10	7	3	F090	F	80	2	Peripheral	8	LPY	44	0	4	0	532	0	0	0	0	20	0	0	600	11	48	44	4	46.0000	48	0
SEQ1105	1	Toorbul	8	N	25/04/2016	08:09	W	AM	0	143.5	31.77903	Georgina	Samsung	SDV_0236	3	2	2	G064	10	7	3	F091	F	96	2	Peripheral	10	LPY	58	22	0	0	506	0	0	0	0	14	0	0	600	7	80	80	0	65.0000	58	22
SEQ1029	1	Elanda Point	9	N	25/11/2015	16:19	S	PM	0	27.6	17.14463	Georgina	Samsung	SDV_0118		2	2	G014	13	5	8	F015	F	92	1	Peripheral	15	NPY	62	45	2	0	433	0	25	0	0	33	0	0	600	15	109	107	2	30.6875	64	45
SEQ1030	1	Elanda Point	9	N	25/11/2015	16:50	S	PM	0	27.6	17.14463	Georgina	Samsung	SDV_0119		2	2	G014	13	5	8	M015	M	79	2	Peripheral	10	-	24	0	0	0	535	0	10	0	0	31	0	0	600	5	24	24	0	95.5000	24	0
SEQ1031	1	Elanda Point	9	N	25/11/2015	16:50	S	PM	0	27.6	17.14463	Georgina	Samsung	SDV_0119		2	2	G014	13	5	8	F016	F	80	2	Peripheral	1	LPY/YAF	129	0	0	0	419	0	31	0	0	21	0	0	600	29	129	129	0	15.7000	129	0
SEQ1032	1	Elanda Point	9	N	25/11/2015	17:00	S	PM	0	27.6	17.14463	Georgina	Samsung	SDV_0119		2	2	G014	13	5	8	M016	M	62	2	Peripheral	5	-	6	0	9	0	547	0	1	0	0	37	0	0	600	3	15	6	9	146.2500	15	0
SEQ1033	1	Elanda Point	9	N	25/11/2015	16:50	S	PM	0	27.6	17.14463	Georgina	Samsung	SDV_0119		2	2	G014	13	5	8	F017	F	118	0	Peripheral	7	NPY	67	15	21	0	435	0	35	0	0	27	0	0	600	8	103	82	21	55.2222	88	15
SEQ1034	1	Elanda Point	9	N	25/11/2015	16:55	S	PM	0	27.6	17.14463	Georgina	Samsung	SDV_0119		2	2	G014	13	5	8	M017	M	12	0	Peripheral	5	-	37	8	21	0	514	0	0	0	0	20	0	0	600	17	66	45	21	29.6667	58	8
SEQ1118	1	Elanda Point	9	N	20/04/2016	17:05	W	PM	0.2	27.6	17.14463	Georgina	Samsung	SDV_0207	5	2	3	G068	1	1	0	M090	M	72	0	Peripheral	-	-	127	4	0	0	415	0	11	0	0	43	0	0	600	20	131	131	0	22.3333	127	4
SEQ1119	1	Elanda Point	9	N	20/04/2016	16:31	W	PM	0.2	27.6	17.14463	Georgina	Samsung	SDV_0204	5	2	3	G069	3	1	2	M091	M	65	0	Peripheral	5	-	10	36	0	7	441	0	8	0	0	58	0	40	600	4	53	46	7	109.4000	10	43
SEQ1120	1	Elanda Point	9	N	20/04/2016	16:31	W	PM	0.2	27.6	17.14463	Georgina	Samsung	SDV_0204	5	2	3	G069	3	1	2	F100	F	66	0	Peripheral	2	SPY	60	34	5	0	432	0	14	0	0	55	0	0	600	9	99	94	5	50.1000	65	34
SEQ1121	1	Elanda Point	9	N	20/04/2016	16:31	W	PM	0.2	27.6	17.14463	Georgina	Samsung	SDV_0204	5	2	3	G069	3	1	2	F101	F	66	0	Peripheral	2	LPY	50	73	2	0	397	0	16	0	0	62	0	0	600	10	125	123	2	47.5000	52	73
SEQ1122	1	Elanda Point	9	N	20/04/2016	14:56	W	PM	0.2	27.6	17.14463	Georgina	Samsung	SDV_0203	5	2	3	G070	2	0	2	F102	F	73	0	Peripheral	2	LPY	231	17	0	0	341	0	3	0	0	8	0	0	600	34	248	248	0	10.3529	231	17
SEQ1123	1	Elanda Point	9	N	20/04/2016	14:56	W	PM	0.2	27.6	17.14463	Georgina	Samsung	SDV_0203	5	2	3	G070	2	0	2	F103	F	75	0	Peripheral	3	YAF	120	13	0	0	459	0	0	0	0	8	0	0	600	6	133	133	0	66.7143	120	13
SEQ1023	1	Twin Waters	10	U	24/11/2015	15:45	S	PM	2	342.7	19.95325	Georgina	Samsung	SDV_0112		2	4	G010	2	1	1	F012	F	26	0	Peripheral	1	LPY	206	90	0	0	290	0	6	0	0	8	0	0	600	28	296	296	0	10.4828	206	90
SEQ1024	1	Twin Waters	10	U	24/11/2015	16:18	S	PM	2	342.7	19.95325	Georgina	Samsung	SDV_0113		2	4	G011	3	1	2	M012	M	56	2	Peripheral	2	-	19	0	0	0	554	0	0	0	0	27	0	0	600	3	19	19	0	145.2500	19	0
SEQ1025	1	Twin Waters	10	U	24/11/2015	16:49	S	PM	2	342.7	19.95325	Georgina	Samsung	SDV_0114		2	4	G012	5	4	1	M013	M	28	1	Peripheral	2	-	31	0	0	0	549	0	10	0	0	10	0	0	600	8	31	31	0	63.2222	31	0
SEQ1026	1	Twin Waters	10	U	24/11/2015	17:29	S	PM	2	342.7	19.95325	Georgina	Samsung	SDV_0116		2	4	G013	3	1	2	F013	F	51	0	Peripheral	5	NPY	80	60	0	0	396	0	53	0	0	11	0	0	600	10	140	140	0	46.0000	80	60
SEQ1027	1	Twin Waters	10	U	24/11/2015	17:34	S	PM	2	342.7	19.95325	Georgina	Samsung	SDV_0116		2	4	G013	3	1	2	F014	F	48	0	Peripheral	5	SPY	90	10	2	0	227	206	25	0	0	40	0	0	600	20	102	100	2	24.9000	92	10
SEQ1028	1	Twin Waters	10	U	24/11/2015	17:34	S	PM	2	342.7	19.95325	Georgina	Samsung	SDV_0116		2	4	G013	3	1	2	M014	M	53	0	Peripheral	10	-	55	57	4	0	439	0	13	0	0	32	0	0	600	13	116	112	4	37.2308	59	57
SEQ1124	1	Twin Waters	10	U	21/04/2016	15:11	W	PM	0	342.7	19.95325	Georgina	Samsung	SDV_0208	5	2	3	G071	3	2	1	F104	F	29	2	Peripheral	3	SPY	90	42	12	0	398	0	16	0	0	42	0	0	600	18	144	132	12	24.0000	102	42
SEQ1125	1	Twin Waters	10	U	21/04/2016	15:11	W	PM	0	342.7	19.95325	Georgina	Samsung	SDV_0208	5	2	3	G071	3	2	1	M092	M	39	2	Peripheral	2	-	55	4	0	0	455	0	15	0	0	57	14	0	600	11	59	59	0	45.0833	55	4
SEQ1126	1	Twin Waters	10	U	21/04/2016	15:11	W	PM	0	342.7	19.95325	Georgina	Samsung	SDV_0208	5	2	3	G071	3	2	1	M093	M	40	2	Peripheral	2	-	114	0	10	0	380	0	14	0	0	61	14	7	600	6	124	114	10	68.4286	124	0
SEQ1127	1	Twin Waters	10	U	21/04/2016	16:04	W	PM	0	342.7	19.95325	Georgina	Samsung	SDV_0209	5	2	3	G072	1	0	1	F105	F	19	0	Peripheral	-	LPY	145	43	0	0	369	0	23	4	0	16	0	0	600	24	188	188	0	17.1667	145	43
SEQ1128	1	Twin Waters	10	U	21/04/2016	16:19	W	PM	0	342.7	19.95325	Georgina	Samsung	SDV_0210	5	2	3	G073	3	2	1	F106	F	29	1	Peripheral	1	YAF	139	78	0	0	350	0	9	0	0	24	0	0	600	12	217	217	0	31.9167	139	78
SEQ1129	1	Twin Waters	10	U	21/04/2016	16:19	W	PM	0	342.7	19.95325	Georgina	Samsung	SDV_0210	5	2	3	G073	3	2	1	M094	M	49	1	Peripheral	-	-	0	0	0	0	0	600	0	0	0	0	0	0	600	0	0	0	0	600.0000	0	0
SEQ1065	1	Coolum	11	U	05/12/2015	04:52	S	AM	32.8	836.7	22.76699	Georgina	Samsung	SDV_0148		1	3	G025	1	0	1	F035	F	33	2	Peripheral	-	NPY	206	11	0	0	357	0	8	0	0	18	0	0	600	26	217	217	0	14.7308	206	11
SEQ1066	1	Coolum	11	U	05/12/2015	05:16	S	AM	32.8	836.7	22.76699	Georgina	Samsung	SDV_0149		1	3	G026	5	2	3	F036	F	26	1	Peripheral	4	NPY	6	0	0	0	0	589	5	0	0	0	0	0	600	2	6	6	0	198.0000	6	0
SEQ1067	1	Coolum	11	U	05/12/2015	05:16	S	AM	32.8	836.7	22.76699	Georgina	Samsung	SDV_0149		1	3	G026	5	2	3	M031	M	30	1	Peripheral	4	-	0	0	0	0	0	600	0	0	0	0	0	0	600	0	0	0	0	600.0000	0	0
SEQ1068	1	Coolum	11	U	05/12/2015	06:49	S	AM	32.8	836.7	22.76699	Georgina	Samsung	SDV_0151		1	3	G027	2	1	1	F037	F	50	0	Peripheral	15	NPY	0	27	0	0	0	573	0	0	0	0	0	0	600	2	27	27	0	191.0000	0	27
SEQ1069	1	Coolum	11	U	05/12/2015	06:49	S	AM	32.8	836.7	22.76699	Georgina	Samsung	SDV_0151		1	3	G027	2	1	1	M032	M	45	0	Peripheral	15	-	0	48	0	0	0	531	6	0	0	15	0	0	600	2	48	48	0	184.0000	0	48
SEQ1130	1	Coolum	11	U	23/04/2016	06:21	W	AM	0.2	836.7	22.76699	Georgina	Samsung	SDV_0215	6	1	4	G074	3	1	2	F107	F	18	2	Peripheral	5	NPY	78	3	1	0	453	0	5	0	0	60	0	0	600	15	82	82	1	34.5333	79	3
SEQ1131	1	Coolum	11	U	23/04/2016	06:21	W	AM	0.2	836.7	22.76699	Georgina	Samsung	SDV_0215	6	1	4	G074	3	1	2	F108	F	24	2	Peripheral	3	YAF	13	0	0	0	567	0	0	0	0	20	0	0	600	4	13	13	0	117.4000	13	0
SEQ1132	1	Coolum	11	U	23/04/2016	06:32	W	AM	0.2	836.7	22.76699	Georgina	Samsung	SDV_0216	6	1	4	G074	3	1	2	M095	M	67	0	Peripheral	-	-	106	17	0	0	449	0	0	0	0	28	0	0	600	21	123	123	0	22.7143	106	17
SEQ1133	1	Coolum	11	U	23/04/2016	06:43	W	AM	0.2	836.7	22.76699	Georgina	Samsung	SDV_0217	6	1	4	G075	2	0	2	F109	F	140	1	Peripheral	3	LPY	126	20	2	0	398	0	0	0	0	54	0	0	600	22	148	148	2	20.5455	128	20
SEQ1134	1	Coolum	11	U	23/04/2016	06:43	W	AM	0.2	836.7	22.76699	Georgina	Samsung	SDV_0217	6	1	4	G075	2	0	2	F110	F	138	1	Peripheral	3	SPY	167	6	0	0	417	0	4	0	0	6	0	0	600	26	173	173	0	15.8148	167	6
SEQ1135	1	Coolum	11	U	23/04/2016	07:14	W	AM	0.2	836.7	22.76699	Georgina	Samsung	DSC_1228	6	1	4	G076	3	1	2	M096	M	22	2	Peripheral	7	-	79	8	10	0	482	0	0	0	0	21	0	0	600	10	97	97	10	50.3000	89	8
SEQ1059	1	Weyba Downs	12	N	04/12/2015	05:24	S	AM	0.8	27.6	17.14463	Georgina	Samsung	SDV_0142		3	1	G024	15	7	8	F032	F	66	1	Peripheral	0	YAF	82	74	3	0	375	0	0	0	38	28	0	0	600	17	159	156	3	25.9412	85	74
SEQ1060	1	Weyba Downs	12	N	04/12/2015	05:24	S	AM	0.8	27.6	17.14463	Georgina	Samsung	SDV_0142		3	1	G024	15	7	8	F033	F	75	1	Peripheral	7	SPY	72	243	5	9	224	0	39	0	0	8	0	0	600	20	329	315	14	13.5500	77	252
SEQ1061	1	Weyba Downs	12	N	04/12/2015	05:57	S	AM	0.8	27.6	17.14463	Georgina	Samsung	SDV_0145		3	1	G024	15	7	8	M028	M	70	1	Peripheral	3	-	55	8	22	6	423	0	14	0	0	59	0	13	600	11	91	63	28	42.4167	77	14
SEQ1062	1	Weyba Downs	12	N	04/12/2015	05:36	S	AM	0.8	27.6	17.14463	Georgina	Samsung	SDV_0143		3	1	G024	15	7	8	M029	M	68	1	Peripheral	5	-	5	0	8	0	564	0	7	0	0	16	0	0	600	3	13	5	8	146.7500	13	0
SEQ1063	1	Weyba Downs	12	N	04/12/2015	06:01	S	AM	0.8	27.6	17.14463	Georgina	Samsung	SDV_0145		3	1	G024	15	7	8	M030	M	65	1	Peripheral	8	-	35	13	0	0	199	347	0	0	0	6	0	0	600	2	48	48	0	184.0000	35	13
SEQ1064	1	Weyba Downs	12	N	04/12/2015	06:01	S	AM	0.8	27.6	17.14463	Georgina	Samsung	SDV_0145		3	1	G024	15	7	8	F034	F	68	1	Peripheral	8	SPY	54	50	8	0	304	95	85	0	0	4	0	0	600	12	112	104	8	37.5385	62	50
SEQ1136	1	Weyba Downs	12	N	22/04/2016	06:49	W	AM	0.2	27.6	17.14463	Georgina	Samsung	SDV_0212	6	1	3	G077	4	0	4	F111	F	20	0	Peripheral	5	SPY	21	67	0	0	449	0	2	0	0	61	0	0	600	7	88	88	0	73.1429	21	67
SEQ1137	1	Weyba Downs	12	N	22/04/2016	06:36	W	AM	0.2	27.6	17.14463	Georgina	Samsung	SDV_0211	6	1	3	G077	4	0	4	F112	F	34	0	Peripheral	5	MPY	53	221	7	0	270	0	42	0	0	7	0	0	600	10	281	281	7	31.9000	60	221
SEQ1138	1	Weyba Downs	12	N	22/04/2016	07:00	W	AM	0.2	27.6	17.14463	Georgina	Samsung	SDV_0213	6	1	3	G078	2	1	1	M097	M	44	0	Peripheral	3	-	17	25	0	0	31	285	216	0	0	26	0	0	600	6	42	42	0	79.7143	17	25
SEQ1139	1	Weyba Downs	12	N	22/04/2016	07:00	W	AM	0.2	27.6	17.14463	Georgina	Samsung	SDV_0213	6	1	3	G078	2	1	1	F113	F	37	0	Peripheral	2	YAF	102	5	0	0	424	0	27	0	0	42	0	0	600	10	107	107	0	44.8182	102	5
SEQ1140	1	Weyba Downs	12	N	22/04/2016	07:35	W	AM	0.2	27.6	17.14463	Georgina	Samsung	SDV_0214	6	1	3	G079	4	0	4	F114	F	31	0	Peripheral	7	LPY	59	263	9	3	194	0	35	0	0	37	0	0	600	12	334	331	12	20.4615	68	266
SEQ1141	1	Weyba Downs	12	N	22/04/2016	07:35	W	AM	0.2	27.6	17.14463	Georgina	Samsung	SDV_0214	6	1	3	G079	4	0	4	F115	F	34	0	Peripheral	3	NPY	0	191	0	0	0	401	0	0	0	8	0	0	600	1	600	191	0	204.5000	0	191
ACT1001	2	Weston Park	13	U	24/01/2016	06:39	S	AM	37	408.1	-3.00033	Georgina	Samsung	SDV_0154		5	3	G001	40	20	20	M033	M	38	2	Peripheral	2	-	29	10	9	0	472	0	27	0	0	51	0	2	600	7	48	39	9	69.0000	38	10
ACT1002	2	Weston Park	13	U	24/01/2016	06:39	S	AM	37	408.1	-3.00033	Georgina	Samsung	SDV_0154		5	3	G001	40	20	20	M034	M	26	2	Peripheral	5	-	90	117	17	0	308	0	22	0	0	37	0	9	600	14	224	207	17	26.8571	107	117
ACT1003	2	Weston Park	13	U	24/01/2016	06:39	S	AM	37	408.1	-3.00033	Georgina	Samsung	SDV_0154		5	3	G001	40	20	20	M035	M	29	2	Peripheral	2	-	63	29	15	16	419	0	5	0	0	53	0	0	600	15	123	92	31	29.8125	78	45
ACT1004	2	Weston Park	13	U	24/01/2016	06:44	S	AM	37	408.1	-3.00033	Georgina	Samsung	SDV_0154		5	3	G001	40	20	20	F038	F	24	2	Peripheral	5	NPY	89	5	41	0	407	0	37	2	0	17	0	2	600	26	135	94	41	17.2222	130	5
ACT1005	2	Weston Park	13	U	24/01/2016	06:39	S	AM	37	408.1	-3.00033	Georgina	Samsung	SDV_0154		5	3	G001	40	20	20	F039	F	46	2	Peripheral	4	SPY	87	51	83	0	317	0	0	0	31	31	0	0	600	21	221	138	83	18.0476	170	51
ACT1006	2	Weston Park	13	U	24/01/2016	06:54	S	AM	37	408.1	-3.00033	Georgina	Samsung	SDV_0154		5	3	G001	40	20	20	F040	F	36	2	Peripheral	3	SPY	46	10	5	0	486	0	21	0	0	32	0	0	600	8	61	56	5	67.1250	51	10
ACT1072	2	Weston Park	13	U	04/06/2016	07:17	W	AM	5.4	408.1	-3.00033	Georgina	Samsung	SDV_0269		3	2	G080	9	1	8	F116	F	18	3	Peripheral	1	YAF	0	586	0	0	0	0	5	0	0	9	0	0	600	4	586	586	0	4.6667	0	586
ACT1073	2	Weston Park	13	U	04/06/2016	07:17	W	AM	5.4	408.1	-3.00033	Georgina	Samsung	SDV_0269		3	2	G080	9	1	8	F117	F	34	3	Peripheral	2	YAF	33	552	0	0	13	0	0	0	0	2	0	0	600	3	585	585	0	7.5000	33	552
ACT1074	2	Weston Park	13	U	04/06/2016	07:34	W	AM	5.4	408.1	-3.00033	Georgina	Samsung	SDV_0270		3	2	G080	9	1	8	F118	F	18	3	Peripheral	1	YAF	168	30	4	0	326	0	16	0	0	56	0	0	600	14	202	198	4	28.4286	172	30
ACT1075	2	Weston Park	13	U	04/06/2016	07:34	W	AM	5.4	408.1	-3.00033	Georgina	Samsung	SDV_0270		3	2	G080	9	1	8	F119	F	22	3	Peripheral	3	LPY	125	356	18	0	78	0	0	0	0	23	0	0	600	6	499	481	18	20.2000	143	356
ACT1076	2	Weston Park	13	U	04/06/2016	07:34	W	AM	5.4	408.1	-3.00033	Georgina	Samsung	SDV_0270		3	2	G080	9	1	8	F120	F	32	3	Peripheral	3	MPY	13	76	0	0	0	511	0	0	0	0	0	0	600	4	89	89	0	127.7500	13	76
ACT1077	2	Weston Park	13	U	04/06/2016	07:17	W	AM	5.4	408.1	-3.00033	Georgina	Samsung	SDV_0269		3	2	G080	9	1	8	F121	F	35	3	Peripheral	3	MPY	119	306	15	0	149	0	0	0	0	11	0	0	600	8	440	425	15	22.8571	134	306
ACT1007	2	Red Hill	14	U	24/01/2016	17:57	S	PM	17.2	673.6	-1.35911	Georgina	Samsung	SDV_0157		9	2	G004	50	30	20	M036	M	55	0	Peripheral	4	-	4	9	10	0	534	0	16	0	0	27	0	0	600	4	23	13	10	144.2500	14	9
ACT1008	2	Red Hill	14	U	24/01/2016	18:00	S	PM	17.2	673.6	-1.35911	Georgina	Samsung	SDV_0157		9	2	G004	50	30	20	M037	M	75	0	Peripheral	2	-	51	3	9	13	404	0	65	0	0	37	18	0	600	10	76	54	22	47.6364	60	16
ACT1009	2	Red Hill	14	U	24/01/2016	17:41	S	PM	17.2	673.6	-1.35911	Georgina	Samsung	SDV_0155		9	2	G004	50	30	20	M038	M	65	0	Peripheral	2	-	78	94	4	8	367	0	2	0	0	45	2	0	600	10	184	172	12	37.8182	82	102
ACT1010	2	Red Hill	14	U	24/01/2016	17:57	S	PM	17.2	673.6	-1.35911	Georgina	Samsung	SDV_0157		9	2	G004	50	30	20	F041	F	55	0	Mixed	1	YAF	8	85	4	0	436	0	23	2	0	40	2	0	600	8	97	93	4	55.8889	12	85
ACT1011	2	Red Hill	14	U	24/01/2016	17:57	S	PM	17.2	673.6	-1.35911	Georgina	Samsung	SDV_0157		9	2	G004	50	30	20	F042	F	53	0	Peripheral	5	NPY	35	25	8	0	458	0	28	0	0	46	0	0	600	8	68	60	8	66.5000	43	25
ACT1012	2	Red Hill	14	U	24/01/2016	17:57	S	PM	17.2	673.6	-1.35911	Georgina	Samsung	SDV_0157		9	2	G004	50	30	20	F043	F	67	0	Mixed	0	YAF	21	293	0	0	215	0	9	42	0	20	0	0	600	7	314	314	0	40.8571	21	293
ACT1078	2	Red Hill	14	U	04/06/2016	13:15	W	PM	2.6	673.6	-1.35911	Georgina	Samsung	SDV_0272		4	2	G082	8	2	6	M098	M	42	1	Peripheral	2	-	15	552	0	21	0	0	5	0	0	0	7	0	600	3	588	567	21	6.0000	15	573
ACT1079	2	Red Hill	14	U	04/06/2016	13:15	W	PM	2.6	673.6	-1.35911	Georgina	Samsung	SDV_0272		4	2	G082	8	2	6	M099	M	43	1	Peripheral	4	-	134	204	2	2	172	0	26	0	0	60	0	0	600	26	342	338	4	9.9615	136	206
ACT1080	2	Red Hill	14	U	04/06/2016	13:15	W	PM	2.6	673.6	-1.35911	Georgina	Samsung	SDV_0272		4	2	G082	8	2	6	F122	F	43	1	Peripheral	4	MPY	0	75	0	4	0	521	0	0	0	0	0	0	600	1	79	75	4	521.0000	0	79
ACT1081	2	Red Hill	14	U	04/06/2016	13:15	W	PM	2.6	673.6	-1.35911	Georgina	Samsung	SDV_0272		4	2	G082	8	2	6	F123	F	39	1	Peripheral	2	SPY	0	14	0	0	0	575	9	0	0	2	0	0	600	1	14	14	0	293.0000	0	14
ACT1082	2	Red Hill	14	U	04/06/2016	13:15	W	PM	2.6	673.6	-1.35911	Georgina	Samsung	SDV_0272		4	2	G082	8	2	6	F124	F	42	1	Peripheral	2	NPY	2	78	14	3	21	460	16	0	0	6	0	0	600	7	97	80	17	62.8750	16	81
ACT1083	2	Red Hill	14	U	04/06/2016	13:15	W	PM	2.6	673.6	-1.35911	Georgina	Samsung	SDV_0272		4	2	G082	8	2	6	F125	F	46	1	Peripheral	4	NPY	0	33	0	5	29	516	6	0	0	11	0	0	600	3	38	33	5	40.5000	0	38
ACT1013	2	Rendevous Creek	15	N	25/01/2016	07:05	S	AM	12	0	0	Georgina	Samsung	SDV_0159		3	1	G006	17	8	9	M039	M	68	3	Peripheral	4	-	58	0	2	0	499	0	11	0	0	30	0	0	600	11	60	58	2	45.0000	60	0
ACT1014	2	Rendevous Creek	15	N	25/01/2016	07:05	S	AM	12	0	0	Georgina	Samsung	SDV_0159		3	1	G006	17	8	9	F044	F	72	3	Peripheral	4	LPY	50	9	12	0	451	0	38	0	0	40	0	0	600	9	71	59	12	52.9000	62	9
ACT1015	2	Rendevous Creek	15	N	25/01/2016	07:19	S	AM	12	0	0	Georgina	Samsung	SDV_0160		3	1	G006	17	8	9	M040	M	56	3	Peripheral	3	-	17	0	29	0	498	0	17	0	0	25	0	14	600	8	46	17	29	61.5556	46	0
ACT1016	2	Rendevous Creek	15	N	25/01/2016	07:47	S	AM	12	0	0	Georgina	Samsung	SDV_0161		3	1	G006	17	8	9	M041	M	104	2	Peripheral	2	-	11	19	5	0	529	0	0	0	0	36	0	0	600	5	35	30	5	113.0000	16	19
ACT1017	2	Rendevous Creek	15	N	25/01/2016	07:47	S	AM	12	0	0	Georgina	Samsung	SDV_0161		3	1	G006	17	8	9	F045	F	102	2	Peripheral	2	SPY	19	0	15	17	502	0	0	0	0	47	0	0	600	10	51	19	32	49.9091	34	17
ACT1018	2	Rendevous Creek	15	N	25/01/2016	07:19	S	AM	12	0	0	Georgina	Samsung	SDV_0160		3	1	G006	17	8	9	F046	F	56	3	Peripheral	3	SPY	22	8	9	0	508	0	12	0	0	41	0	0	600	7	39	30	9	70.1250	31	8
ACT1084	2	Rendevous Creek	15	N	10/06/2016	07:43	W	AM	3.4	0	0	Georgina	Samsung	SDV_0290		3	3	G084	4	2	2	M100	M	193	4	Peripheral	4	-	115	0	15	0	460	0	0	0	0	10	0	0	600	12	130	115	15	36.1538	130	0
ACT1085	2	Rendevous Creek	15	N	10/06/2016	07:43	W	AM	3.4	0	0	Georgina	Samsung	SDV_0290		3	3	G084	4	2	2	F126	F	197	4	Peripheral	4	LPY	108	211	0	0	267	0	2	0	0	12	0	0	600	9	319	319	0	31.2222	108	211
ACT1086	2	Rendevous Creek	15	N	10/06/2016	07:58	W	AM	3.4	0	0	Georgina	Samsung	SDV_0291		3	3	G085	7	1	6	M101	M	202	4	Peripheral	5	-	88	12	0	0	272	109	101	0	0	18	0	0	600	9	100	100	0	50.0000	88	12
ACT1087	2	Rendevous Creek	15	N	10/06/2016	07:56	W	AM	3.4	0	0	Georgina	Samsung	SDV_0291		3	3	G085	7	1	6	F127	F	200	4	Peripheral	4	SPY	36	79	9	0	464	0	0	0	0	12	0	0	600	5	124	115	9	95.2000	45	79
ACT1088	2	Rendevous Creek	15	N	10/06/2016	08:15	W	AM	3.4	0	0	Georgina	Samsung	SDV_0293		3	3	G086	3	1	2	M102	M	203	4	Peripheral	3	-	21	35	0	0	357	0	173	0	0	14	0	0	600	5	56	56	0	90.6667	21	35
ACT1089	2	Rendevous Creek	15	N	10/06/2016	08:15	W	AM	3.4	0	0	Georgina	Samsung	SDV_0293		3	3	G086	3	1	2	F128	F	200	4	Peripheral	3	YAF	21	17	0	0	511	30	0	0	0	21	0	0	600	7	38	38	0	70.2500	21	17
ACT1019	2	Mount Clear	16	N	25/01/2016	17:19	S	PM	0.2	0	0	Georgina	Samsung	SDV_0166		4	2	G007	15	5	10	F047	F	75	2	Peripheral	1	YAF	64	23	0	0	426	0	35	0	0	52	0	0	600	8	87	87	0	57.0000	64	23
ACT1020	2	Mount Clear	16	N	25/01/2016	17:09	S	PM	0.2	0	0	Georgina	Samsung	SDV_0165		4	2	G007	15	5	10	F048	F	85	2	Peripheral	25	NPY	20	21	3	0	506	0	15	0	0	35	0	0	600	7	44	41	3	69.5000	23	21
ACT1021	2	Mount Clear	16	N	25/01/2016	16:47	S	PM	0.2	0	0	Georgina	Samsung	SDV_0164		4	2	G007	15	5	10	F049	F	112	2	Peripheral	10	SPY	4	0	7	0	540	0	0	0	0	49	0	0	600	2	11	4	7	196.3333	11	0
ACT1022	2	Mount Clear	16	N	25/01/2016	16:47	S	PM	0.2	0	0	Georgina	Samsung	SDV_0164		4	2	G007	15	5	10	M042	M	86	2	Peripheral	2	-	64	10	27	14	389	0	2	0	0	57	0	37	600	15	115	74	41	32.3333	91	24
ACT1023	2	Mount Clear	16	N	25/01/2016	16:47	S	PM	0.2	0	0	Georgina	Samsung	SDV_0164		4	2	G007	15	5	10	M043	M	87	2	Peripheral	5	-	14	0	14	3	477	0	8	0	0	82	2	0	600	7	31	14	17	81.2857	28	3
ACT1024	2	Mount Clear	16	N	25/01/2016	16:47	S	PM	0.2	0	0	Georgina	Samsung	SDV_0164		4	2	G007	15	5	10	M044	M	92	2	Peripheral	5	-	0	0	18	4	546	0	2	0	0	28	2	0	600	5	22	0	22	115.6000	18	4
ACT1090	2	Mount Clear	16	N	09/06/2016	13:38	W	PM	7.2	0	0	Georgina	Samsung	SDV_0287		5	1	G087	12	6	6	M103	M	134	4	Peripheral	7	-	49	253	0	0	128	170	0	0	0	0	0	0	600	6	302	302	0	42.5714	49	253
ACT1091	2	Mount Clear	16	N	09/06/2016	13:38	W	PM	7.2	0	0	Georgina	Samsung	SDV_0287		5	1	G087	12	6	6	M104	M	127	4	Peripheral	4	-	0	392	0	0	0	208	0	0	0	0	0	0	600	1	392	392	0	104.0000	0	392
ACT1092	2	Mount Clear	16	N	09/06/2016	13:38	W	PM	7.2	0	0	Georgina	Samsung	SDV_0287		5	1	G087	12	6	6	F129	F	123	4	Peripheral	4	MPY	0	251	0	0	0	349	0	0	0	0	0	0	600	1	251	251	0	174.5000	0	251
ACT1093	2	Mount Clear	16	N	09/06/2016	14:04	W	PM	7.2	0	0	Georgina	Samsung	SDV_0289		5	1	G087	12	6	6	M105	M	89	4	Peripheral	10	-	123	106	11	0	354	0	0	0	0	6	0	0	600	11	240	229	11	36.0000	134	106
ACT1094	2	Mount Clear	16	N	09/06/2016	14:04	W	PM	7.2	0	0	Georgina	Samsung	SDV_0289		5	1	G087	12	6	6	F130	F	116	4	Peripheral	3	MPY	192	41	16	0	351	0	0	0	0	0	0	0	600	13	249	233	16	29.2500	208	41
ACT1095	2	Mount Clear	16	N	09/06/2016	14:04	W	PM	7.2	0	0	Georgina	Samsung	SDV_0289		5	1	G087	12	6	6	M106	M	110	4	Peripheral	3	-	116	41	9	0	428	0	0	0	0	6	0	0	600	14	166	157	9	31.0000	125	41
ACT1025	2	Gudgenby	17	N	26/01/2016	05:42	S	AM	0	0	0	Georgina	Samsung	SDV_0167		6	2	G009	24	10	14	F050	F	78	1	Peripheral	4	LPY	36	41	4	0	495	0	5	0	0	19	0	0	600	9	81	77	4	51.9000	40	41
ACT1026	2	Gudgenby	17	N	26/01/2016	05:53	S	AM	0	0	0	Georgina	Samsung	SDV_0168		6	2	G009	24	10	14	F051	F	65	2	Peripheral	9	SPY	60	142	0	0	344	0	36	0	0	18	0	0	600	11	202	202	0	33.1667	60	142
ACT1027	2	Gudgenby	17	N	26/01/2016	06:05	S	AM	0	0	0	Georgina	Samsung	SDV_0169		6	2	G009	24	10	14	F052	F	76	1	Peripheral	1	YAF	95	18	31	0	418	0	0	0	14	24	0	0	600	11	144	113	31	41.4545	126	18
ACT1028	2	Gudgenby	17	N	26/01/2016	06:05	S	AM	0	0	0	Georgina	Samsung	SDV_0169		6	2	G009	24	10	14	M045	M	78	1	Peripheral	4	-	76	0	29	0	463	0	9	0	0	23	0	0	600	14	105	76	29	33.0000	105	0
ACT1029	2	Gudgenby	17	N	26/01/2016	06:40	S	AM	0	0	0	Georgina	Samsung	SDV_0170		6	2	G010	28	8	20	M046	M	53	2	Peripheral	6	-	150	133	0	0	127	153	31	0	0	6	0	0	600	7	283	283	0	39.6250	150	133
ACT1030	2	Gudgenby	17	N	26/01/2016	06:40	S	AM	0	0	0	Georgina	Samsung	SDV_0170		6	2	G010	28	8	20	M047	M	55	2	Peripheral	6	-	112	72	0	0	370	0	24	0	0	22	0	0	600	11	184	184	0	34.6667	112	72
ACT1096	2	Gudgenby	17	N	09/06/2016	07:46	W	AM	0	0	0	Georgina	Samsung	SDV_0286		2	1	G088	8	5	3	M107	M	115	3	Peripheral	4	-	169	29	14	0	363	0	2	0	0	23	0	0	600	16	212	198	14	25.8667	183	29
ACT1097	2	Gudgenby	17	N	09/06/2016	07:46	W	AM	0	0	0	Georgina	Samsung	SDV_0286		2	1	G088	8	5	3	M108	M	115	3	Peripheral	3	-	49	36	8	5	389	0	0	0	0	58	0	55	600	9	98	85	13	55.7780	57	41
ACT1098	2	Gudgenby	17	N	09/06/2016	07:46	W	AM	0	0	0	Georgina	Samsung	SDV_0286		2	1	G088	8	5	3	F131	F	113	3	Peripheral	2	MPY	132	113	10	3	285	0	0	0	0	57	0	0	600	21	258	245	13	16.2857	142	116
ACT1099	2	Gudgenby	17	N	09/06/2016	07:47	W	AM	0	0	0	Georgina	Samsung	SDV_0286		2	1	G088	8	5	3	M109	M	115	3	Peripheral	4	-	163	132	0	0	267	0	0	0	0	38	0	0	600	16	295	295	0	19.0625	163	132
ACT1100	2	Gudgenby	17	N	09/06/2016	07:48	W	AM	0	0	0	Georgina	Samsung	SDV_0286		2	1	G088	8	5	3	F132	F	113	3	Peripheral	5	MPY	131	59	29	16	323	0	0	0	0	39	3	0	600	23	235	190	45	15.2083	160	75
ACT1101	2	Gudgenby	17	N	09/06/2016	07:48	W	AM	0	0	0	Georgina	Samsung	SDV_0286		2	1	G088	8	5	3	F133	F	116	3	Peripheral	2	SPY	100	81	10	5	369	0	13	0	0	22	0	0	600	18	196	181	15	21.2632	110	86
ACT1031	2	Nass Valley Flats	18	N	26/01/2016	16:57	S	PM	0.2	0	0	Georgina	Samsung	SDV_0173		4	1	G011	31	10	21	M048	M	110	2	Mixed	3	-	19	3	46	14	493	0	7	0	0	18	0	0	600	14	82	22	60	37.0000	65	17
ACT1032	2	Nass Valley Flats	18	N	26/01/2016	17:04	S	PM	0.2	0	0	Georgina	Samsung	SDV_0173		4	1	G011	31	10	21	M049	M	108	2	Mixed	2	-	11	7	62	17	297	0	126	0	0	50	11	19	600	12	97	18	79	45.7273	73	24
ACT1033	2	Nass Valley Flats	18	N	26/01/2016	16:44	S	PM	0.2	0	0	Georgina	Samsung	SDV_0172		4	1	G011	31	10	21	M050	M	50	3	Peripheral	15	-	68	109	29	0	353	0	0	0	0	41	0	0	600	15	206	177	29	24.6250	97	109
ACT1034	2	Nass Valley Flats	18	N	26/01/2016	16:57	S	PM	0.2	0	0	Georgina	Samsung	SDV_0173		4	1	G011	31	10	21	F053	F	110	2	Mixed	2	YAF	6	0	22	0	520	0	11	0	2	35	0	4	600	5	28	6	22	95.3333	28	0
ACT1035	2	Nass Valley Flats	18	N	26/01/2016	16:59	S	PM	0.2	0	0	Georgina	Samsung	SDV_0173		4	1	G011	31	10	21	F054	F	115	2	Peripheral	2	YAF	0	0	22	0	541	0	0	0	0	37	0	0	600	4	22	0	22	115.6000	22	0
ACT1036	2	Nass Valley Flats	18	N	26/01/2016	16:44	S	PM	0.2	0	0	Georgina	Samsung	SDV_0172		4	1	G011	31	10	21	F055	F	113	2	Mixed	6	LPY	49	20	22	0	426	0	43	0	0	40	0	0	600	9	91	69	22	50.9000	71	20
ACT1102	2	Nass Valley Flats	18	N	08/06/2016	14:04	W	PM	80.8	0	0	Georgina	Samsung	SDV_0283		6	1	G089	30	12	18	M110	M	232	2	Peripheral	12	-	79	12	0	2	496	0	2	0	0	9	0	0	600	12	93	91	2	39.0000	79	14
ACT1103	2	Nass Valley Flats	18	N	08/06/2016	14:04	W	PM	80.8	0	0	Georgina	Samsung	SDV_0283		6	1	G089	30	12	18	F134	F	186	4	Peripheral	4	LPY	131	51	15	0	374	0	17	0	0	12	0	0	600	10	197	182	15	40.3000	146	51
ACT1104	2	Nass Valley Flats	18	N	08/06/2016	14:04	W	PM	80.8	0	0	Georgina	Samsung	SDV_0283		6	1	G089	30	12	18	M111	M	215	2	Peripheral	5	-	65	37	7	0	485	0	0	0	0	6	0	0	600	9	109	102	7	49.1000	72	37
ACT1105	2	Nass Valley Flats	18	N	08/06/2016	14:04	W	PM	80.8	0	0	Georgina	Samsung	SDV_0283		6	1	G089	30	12	18	M112	M	224	3	Peripheral	4	-	125	22	12	0	414	0	22	0	0	5	0	0	600	9	159	147	12	44.1000	137	22
ACT1106	2	Nass Valley Flats	18	N	08/06/2016	14:04	W	PM	80.8	0	0	Georgina	Samsung	SDV_0283		6	1	G089	30	12	18	F135	F	193	3	Peripheral	3	YAF	42	69	11	6	465	0	0	0	0	7	0	0	600	6	128	111	17	67.4286	53	75
ACT1107	2	Nass Valley Flats	18	N	08/06/2016	14:04	W	PM	80.8	0	0	Georgina	Samsung	SDV_0283		6	1	G089	30	12	18	F136	F	188	3	Peripheral	4	MPY	189	100	7	1	303	0	0	0	0	0	0	0	600	6	297	289	8	50.5000	196	101
ACT1037	2	Mount Taylor	19	U	27/01/2016	06:01	S	AM	11.8	1671.6	-5.39365	Georgina	Samsung	SDV_0174		4	2	G012	2	2	0	M051	M	31	0	Peripheral	4	-	59	26	7	0	434	0	23	0	0	36	15	0	600	9	92	85	7	50.8000	66	26
ACT1038	2	Mount Taylor	19	U	27/01/2016	06:01	S	AM	11.8	1671.6	-5.39365	Georgina	Samsung	SDV_0174		4	2	G012	2	2	0	M052	M	35	0	Peripheral	4	-	54	7	5	0	465	0	0	0	0	50	19	0	600	8	66	61	5	59.0000	59	7
ACT1039	2	Mount Taylor	19	U	27/01/2016	06:26	S	AM	11.8	1671.6	-5.39365	Georgina	Samsung	SDV_0175		4	2	G013	15	7	8	M053	M	65	1	Mixed	2	-	8	10	12	9	244	200	91	0	0	26	0	0	600	7	39	18	21	70.1250	20	19
ACT1040	2	Mount Taylor	19	U	27/01/2016	06:26	S	AM	11.8	1671.6	-5.39365	Georgina	Samsung	SDV_0175		4	2	G013	15	7	8	F056	F	67	1	Mixed	2	SPY	0	0	0	0	562	0	0	0	0	38	0	0	600	0	0	0	0	600.0000	0	0
ACT1041	2	Mount Taylor	19	U	27/01/2016	06:26	S	AM	11.8	1671.6	-5.39365	Georgina	Samsung	SDV_0175		4	2	G013	15	7	8	F057	F	69	1	Mixed	2	NPY	9	4	35	0	505	0	17	0	0	30	0	0	600	8	48	13	35	61.3333	44	4
ACT1042	2	Mount Taylor	19	U	27/01/2016	06:26	S	AM	11.8	1671.6	-5.39365	Georgina	Samsung	SDV_0175		4	2	G013	15	7	8	F058	F	82	1	Peripheral	3	YAF	109	0	0	0	451	0	0	0	0	40	0	0	600	12	109	109	0	37.7692	109	0
ACT1108	2	Mount Taylor	19	U	07/06/2016	07:41	W	AM	103	1671.6	-5.39365	Georgina	Samsung	SDV_0273		3	1	G090	15	7	8	M113	M	50	0	Peripheral	2	-	127	315	48	16	61	0	0	9	0	24	0	0	600	10	506	442	64	10.4444	175	331
ACT1109	2	Mount Taylor	19	U	07/06/2016	07:41	W	AM	103	1671.6	-5.39365	Georgina	Samsung	SDV_0273		3	1	G090	15	7	8	F137	F	48	0	Peripheral	2	MPY	34	211	26	57	247	0	0	0	0	25	0	0	600	7	328	245	83	38.8571	60	268
ACT1110	2	Mount Taylor	19	U	07/06/2016	08:15	W	AM	103	1671.6	-5.39365	Georgina	Samsung	SDV_0274		3	1	G090	15	7	8	M114	M	80	0	Peripheral	3	-	288	179	9	8	85	0	13	0	0	18	0	0	600	23	484	467	17	5.0435	297	187
ACT1111	2	Mount Taylor	19	U	07/06/2016	08:15	W	AM	103	1671.6	-5.39365	Georgina	Samsung	SDV_0274		3	1	G090	15	7	8	F138	F	82	0	Peripheral	3	MPY	174	198	31	4	161	0	4	0	0	28	0	0	600	17	407	372	35	11.3529	205	202
ACT1112	2	Mount Taylor	19	U	07/06/2016	08:25	W	AM	103	1671.6	-5.39365	Georgina	Samsung	SDV_0274		3	1	G090	15	7	8	F139	F	115	0	Peripheral	4	LPY	0	560	14	0	21	0	5	0	0	0	0	0	600	2	574	560	14	13.0000	14	560
ACT1113	2	Mount Taylor	19	U	07/06/2016	08:25	W	AM	103	1671.6	-5.39365	Georgina	Samsung	SDV_0274		3	1	G090	15	7	8	M115	M	120	0	Peripheral	3	-	59	143	33	0	122	35	192	0	0	16	0	0	600	9	235	202	33	36.5000	92	143
ACT1043	2	Farrer Ridge	20	U	27/01/2016	15:58	S	PM	11.8	1641.5	-2.63761	Georgina	Samsung	SDV_0179		3	1	G014	12	5	7	M054	M	119	0	Mixed	2	-	187	227	35	36	77	0	22	0	0	16	0	0	600	13	485	414	71	8.8462	222	263
ACT1044	2	Farrer Ridge	20	U	27/01/2016	16:21	S	PM	11.8	1641.5	-2.63761	Georgina	Samsung	SDV_0180		3	1	G014	12	5	7	M055	M	61	0	Peripheral	3	-	0	427	0	57	0	80	33	0	0	3	0	0	600	5	484	427	57	23.2000	0	484
ACT1045	2	Farrer Ridge	20	U	27/01/2016	15:58	S	PM	11.8	1641.5	-2.63761	Georgina	Samsung	SDV_0179		3	1	G014	12	5	7	M056	M	114	0	Mixed	2	-	5	25	0	0	9	557	2	0	0	2	0	0	600	3	30	30	0	190.0000	5	25
ACT1046	2	Farrer Ridge	20	U	27/01/2016	15:58	S	PM	11.8	1641.5	-2.63761	Georgina	Samsung	SDV_0179		3	1	G014	12	5	7	F059	F	124	0	Peripheral	3	SPY	54	364	27	18	93	0	33	0	0	11	0	0	600	12	463	418	45	10.5385	81	382
ACT1047	2	Farrer Ridge	20	U	27/01/2016	16:21	S	PM	11.8	1641.5	-2.63761	Georgina	Samsung	SDV_0180		3	1	G014	12	5	7	F060	F	58	0	Peripheral	1	YAF	99	315	0	30	0	73	75	0	0	8	0	0	600	15	444	414	30	11.1429	99	345
ACT1048	2	Farrer Ridge	20	U	27/01/2016	16:21	S	PM	11.8	1641.5	-2.63761	Georgina	Samsung	SDV_0180		3	1	G014	12	5	7	F061	F	63	0	Peripheral	3	SPY	0	124	21	255	0	113	64	0	0	21	2	0	600	18	400	124	276	11.1111	21	379
ACT1114	2	Farrer Ridge	20	U	07/06/2016	14:20	W	PM	103	1641.5	-2.63761	Georgina	Samsung	SDV_0277		4	1	G091	20	8	12	F140	F	210	0	Peripheral	2	SPY	71	345	42	13	97	0	21	0	0	11	0	0	600	8	471	416	55	18.4286	113	358
ACT1115	2	Farrer Ridge	20	U	07/06/2016	14:50	W	PM	103	1641.5	-2.63761	Georgina	Samsung	SDV_0281		4	1	G091	20	8	12	M116	M	200	0	Peripheral	10	-	75	98	19	0	349	0	51	0	0	8	0	0	600	9	192	173	19	45.3333	94	98
ACT1116	2	Farrer Ridge	20	U	07/06/2016	14:38	W	PM	103	1641.5	-2.63761	Georgina	Samsung	SDV_0280		4	1	G091	20	8	12	M117	M	194	0	Peripheral	2	-	132	166	6	14	262	0	3	0	0	17	0	0	600	10	318	298	20	25.6364	138	180
ACT1117	2	Farrer Ridge	20	U	07/06/2016	14:38	W	PM	103	1641.5	-2.63761	Georgina	Samsung	SDV_0280		4	1	G091	20	8	12	F141	F	196	0	Peripheral	5	LPY	81	52	5	17	420	0	0	0	0	25	0	0	600	14	155	133	22	29.6667	86	69
ACT1118	2	Farrer Ridge	20	U	07/06/2016	14:20	W	PM	103	1641.5	-2.63761	Georgina	Samsung	SDV_0277		4	1	G091	20	8	12	F142	F	208	0	Peripheral	3	LPY	86	64	10	3	126	218	69	0	0	24	0	0	600	12	163	150	13	36.4167	96	67
ACT1119	2	Farrer Ridge	20	U	07/06/2016	14:20	W	PM	103	1641.5	-2.63761	Georgina	Samsung	SDV_0277		4	1	G091	20	8	12	M118	M	215	0	Peripheral	4	-	0	289	3	63	21	151	65	0	0	0	8	0	600	9	355	289	66	27.2222	3	352
ACT1049	2	Tidbinbilla	21	N	28/01/2016	09:12	S	AM	14.4	11	1319.681	Georgina	Samsung	SDV_0186		9	3	G015	4	1	3	M057	M	74	1	Peripheral	4	-	42	27	21	6	467	0	14	0	0	23	0	0	600	10	96	69	27	50.4000	63	33
ACT1050	2	Tidbinbilla	21	N	28/01/2016	07:12	S	AM	14.4	11	1319.681	Georgina	Samsung	SDV_0185		9	3	G016	1	1	0	M058	M	245	2	Peripheral	40	-	2	4	2	0	509	0	35	0	0	48	0	0	600	3	8	6	2	148.0000	4	4
ACT1051	2	Tidbinbilla	21	N	28/01/2016	07:00	S	AM	14.4	11	1319.681	Georgina	Samsung	SDV_0184		9	3	G017	10	2	8	M059	M	232	2	Peripheral	1	-	0	5	8	3	552	0	11	0	0	21	0	0	600	4	16	5	11	116.8000	8	8
ACT1052	2	Tidbinbilla	21	N	28/01/2016	07:00	S	AM	14.4	11	1319.681	Georgina	Samsung	SDV_0184		9	3	G017	10	2	8	F062	F	230	2	Peripheral	1	SPY	14	2	12	0	530	0	0	0	0	42	0	0	600	8	28	16	12	63.5556	26	2
ACT1053	2	Tidbinbilla	21	N	28/01/2016	06:09	S	AM	14.4	11	1319.681	Georgina	Samsung	SDV_0182		9	3	G018	14	0	14	F063	F	65	3	Peripheral	1	YAF	11	19	6	0	510	0	17	6	4	27	0	0	600	4	36	30	6	141.0000	17	19
ACT1054	2	Tidbinbilla	21	N	28/01/2016	06:09	S	AM	14.4	11	1319.681	Georgina	Samsung	SDV_0182		9	3	G018	14	0	14	F064	F	72	3	Peripheral	1	YAF	17	31	0	0	495	0	6	7	3	41	0	0	600	3	48	48	0	184.0000	17	31
ACT1120	2	Tidbinbilla	21	N	03/06/2016	07:37	W	AM	0	11	1319.681	Georgina	Samsung	SDV_0260		6	2	G092	15	3	12	F143	F	185	3	Peripheral	6	SPY	39	2	8	0	516	0	0	0	0	35	0	0	600	8	49	41	8	61.2222	47	2
ACT1121	2	Tidbinbilla	21	N	03/06/2016	07:47	W	AM	0	11	1319.681	Georgina	Samsung	SDV_0261		6	2	G092	15	3	12	M119	M	197	3	Peripheral	8	-	109	0	0	0	485	0	0	0	0	6	0	0	600	9	109	109	0	49.1000	109	0
ACT1122	2	Tidbinbilla	21	N	03/06/2016	07:47	W	AM	0	11	1319.681	Georgina	Samsung	SDV_0261		6	2	G092	15	3	12	F144	F	194	3	Peripheral	2	LPY	19	0	6	0	555	0	5	0	0	15	0	0	600	4	25	19	6	115.0000	25	0
ACT1123	2	Tidbinbilla	21	N	03/06/2016	07:47	W	AM	0	11	1319.681	Georgina	Samsung	SDV_0261		6	2	G092	15	3	12	F145	F	191	3	Peripheral	2	LPY	0	0	0	0	588	0	0	0	0	12	0	0	600	0	0	0	0	600.0000	0	0
ACT1124	2	Tidbinbilla	21	N	03/06/2016	08:59	W	AM	0	11	1319.681	Georgina	Samsung	SDV_0263		6	2	G093	5	2	3	M120	M	190	3	Peripheral	7	-	42	41	15	5	456	0	5	0	0	36	0	0	600	11	103	83	20	41.4167	57	46
ACT1125	2	Tidbinbilla	21	N	03/06/2016	07:47	W	AM	0	11	1319.681	Georgina	Samsung	SDV_0261		6	2	G092	15	3	12	F146	F	196	3	Peripheral	2	MPY	14	0	24	0	528	0	0	0	0	34	0	0	600	4	38	14	24	112.4000	38	0
ACT1055	2	Googong	22	N	28/01/2016	15:50	S	PM	3	5.7	38.57097	Georgina	Samsung	SDV_0189		5	2	G019	13	3	10	M060	M	220	0	Mixed	2	-	0	330	0	10	0	222	28	0	0	10	0	0	600	5	340	330	10	52.0000	0	340
ACT1056	2	Googong	22	N	28/01/2016	16:35	S	PM	3	5.7	38.57097	Georgina	Samsung	SDV_0190		5	2	G020	10	2	8	M061	M	53	0	Peripheral	3	-	51	26	65	7	384	0	19	0	0	48	0	0	600	14	149	77	72	32.2143	116	33
ACT1057	2	Googong	22	N	28/01/2016	16:49	S	PM	3	5.7	38.57097	Georgina	Samsung	SDV_0191		5	2	G020	10	2	8	M062	M	107	1	Peripheral	5	-	41	84	7	21	399	0	11	0	0	31	0	6	600	8	153	125	28	49.6667	48	105
ACT1058	2	Googong	22	N	28/01/2016	16:24	S	PM	3	5.7	38.57097	Georgina	Samsung	SDV_0190		5	2	G020	10	2	8	F065	F	60	0	Peripheral	12	YAF	40	36	9	4	421	0	58	0	0	32	0	0	600	12	89	76	13	42.5833	49	40
ACT1059	2	Googong	22	N	28/01/2016	16:52	S	PM	3	5.7	38.57097	Georgina	Samsung	SDV_0191		5	2	G020	10	2	8	F066	F	115	1	Mixed	5	LPY	14	28	9	0	518	0	0	0	0	31	0	0	600	6	51	42	9	91.5000	23	28
ACT1060	2	Googong	22	N	28/01/2016	16:37	S	PM	3	5.7	38.57097	Georgina	Samsung	SDV_0190		5	2	G020	10	2	8	F067	F	72	0	Peripheral	8	SPY	6	0	26	5	456	0	64	0	0	43	0	0	600	9	37	6	31	50.5556	32	5
ACT1126	2	Googong	22	N	03/06/2016	14:13	W	PM	5.4	5.7	38.57097	Georgina	Samsung	SDV_0267		2	2	G094	11	2	9	F147	F	111	0	Peripheral	8	MPY	28	0	8	0	539	0	5	0	0	20	0	0	600	4	36	28	8	112.8000	36	0
ACT1127	2	Googong	22	N	03/06/2016	14:13	W	PM	5.4	5.7	38.57097	Georgina	Samsung	SDV_0267		2	2	G094	11	2	9	M121	M	113	0	Peripheral	6	-	32	35	12	0	480	0	24	0	0	17	0	0	600	10	79	67	12	52.1000	44	35
ACT1128	2	Googong	22	N	03/06/2016	14:23	W	PM	5.4	5.7	38.57097	Georgina	Samsung	SDV_0267		2	2	G094	13	4	9	M122	M	115	0	Peripheral	5	-	52	0	2	0	510	0	5	0	0	31	0	0	600	10	54	52	2	54.3000	54	0
ACT1129	2	Googong	22	N	03/06/2016	14:35	W	PM	5.4	5.7	38.57097	Georgina	Samsung	SDV_0268		2	2	G095	3	1	2	M123	M	150	0	Peripheral	6	-	40	46	0	0	492	0	0	0	0	22	0	0	600	9	86	86	0	57.1111	40	46
ACT1130	2	Googong	22	N	03/06/2016	14:35	W	PM	5.4	5.7	38.57097	Georgina	Samsung	SDV_0268		2	2	G095	3	1	2	F148	F	145	0	Peripheral	4	SPY	31	0	0	0	554	0	3	0	0	12	0	0	600	5	31	31	0	94.8333	31	0
ACT1131	2	Googong	22	N	03/06/2016	14:13	W	PM	5.4	5.7	38.57097	Georgina	Samsung	SDV_0267		2	2	G094	11	2	9	F149	F	109	0	Peripheral	5	MPY	120	0	13	0	455	0	0	0	0	12	0	0	600	8	133	120	13	58.3750	133	0
ACT1061	2	South Lawson	23	U	29/01/2016	06:03	S	AM	5.5	1562.7	118.6532	Georgina	Samsung	SDV_0194		4	2	G021	9	4	5	M063	M	130	2	Peripheral	3	-	43	0	3	0	499	0	15	0	0	40	0	0	600	7	46	43	3	69.2500	46	0
ACT1062	2	South Lawson	23	U	29/01/2016	06:03	S	AM	5.5	1562.7	118.6532	Georgina	Samsung	SDV_0194		4	2	G021	9	4	5	M064	M	140	2	Peripheral	6	-	11	19	37	18	378	0	37	0	0	40	60	0	600	13	85	30	55	36.7857	48	37
ACT1063	2	South Lawson	23	U	29/01/2016	06:03	S	AM	5.5	1562.7	118.6532	Georgina	Samsung	SDV_0194		4	2	G021	9	4	5	M065	M	134	2	Peripheral	6	-	64	3	35	15	334	0	64	0	0	40	45	0	600	18	117	67	50	25.4211	99	18
ACT1064	2	South Lawson	23	U	29/01/2016	06:21	S	AM	5.5	1562.7	118.6532	Georgina	Samsung	SDV_0195		4	2	G022	11	2	9	F068	F	150	2	Peripheral	11	LPY	77	43	0	0	428	0	38	0	0	14	0	0	600	9	120	120	0	48.0000	77	43
ACT1065	2	South Lawson	23	U	29/01/2016	06:21	S	AM	5.5	1562.7	118.6532	Georgina	Samsung	SDV_0195		4	2	G022	11	2	9	F069	F	149	2	Peripheral	6	SPY	49	21	0	25	453	0	36	0	0	16	0	0	600	9	95	70	25	50.5000	49	46
ACT1066	2	South Lawson	23	U	29/01/2016	05:45	S	AM	5.5	1562.7	118.6532	Georgina	Samsung	SDV_0193		4	2	G021	9	4	5	F070	F	110	2	Peripheral	7	SPY	35	0	8	0	532	0	0	0	0	25	0	0	600	8	43	35	8	69.6250	43	0
ACT1132	2	South Lawson	23	U	02/06/2016	07:38	W	AM	0.2	1562.7	118.6532	Georgina	Samsung	SDV_0250		4	2	G096	14	6	8	M124	M	22	2	Peripheral	6	-	4	265	9	170	3	0	146	0	0	3	0	0	600	7	448	269	179	25.3333	13	435
ACT1133	2	South Lawson	23	U	02/06/2016	07:38	W	AM	0.2	1562.7	118.6532	Georgina	Samsung	SDV_0250		4	2	G096	14	6	8	F150	F	40	2	Peripheral	4	LPY	74	51	4	0	433	0	2	0	0	36	0	0	600	14	129	125	4	31.4000	78	51
ACT1134	2	South Lawson	23	U	02/06/2016	08:17	W	AM	0.2	1562.7	118.6532	Georgina	Samsung	SDV_0252		4	2	G097	3	1	2	M125	M	42	2	Peripheral	8	-	40	6	2	0	523	0	0	0	0	29	0	0	600	5	48	46	2	92.0000	42	6
ACT1135	2	South Lawson	23	U	02/06/2016	08:17	W	AM	0.2	1562.7	118.6532	Georgina	Samsung	SDV_0252		4	2	G097	3	1	2	F151	F	44	2	Peripheral	2	YAF	50	481	0	0	51	0	4	0	0	14	0	0	600	6	531	531	0	11.5000	50	481
ACT1136	2	South Lawson	23	U	02/06/2016	08:17	W	AM	0.2	1562.7	118.6532	Georgina	Samsung	SDV_0252		4	2	G097	3	1	2	F152	F	44	2	Peripheral	8	SPY	43	49	3	0	463	0	12	0	0	30	0	0	600	4	95	92	3	126.2500	46	49
ACT1137	2	South Lawson	23	U	02/06/2016	08:06	W	AM	0.2	1562.7	118.6532	Georgina	Samsung	SDV_0251		4	2	G096	14	6	8	M126	M	48	2	Peripheral	4	-	114	12	0	0	435	0	4	0	0	35	0	0	600	16	126	126	0	27.8824	114	12
ACT1067	2	Gold Creek	24	U	29/01/2016	15:47	S	PM	5.5	1026.4	-4.9468	Georgina	Samsung	SDV_0200		7	1	G023	9	2	7	M066	M	114	0	Mixed	1	-	0	0	0	0	0	576	24	0	0	0	0	0	600	0	0	0	0	600.0000	0	0
ACT1068	2	Gold Creek	24	U	29/01/2016	15:47	S	PM	5.5	1026.4	-4.9468	Georgina	Samsung	SDV_0200		7	1	G023	9	2	7	F071	F	112	0	Peripheral	2	NPY	0	516	0	8	0	72	2	0	0	2	0	0	600	3	524	516	8	38.0000	0	524
ACT1069	2	Gold Creek	24	U	29/01/2016	15:47	S	PM	5.5	1026.4	-4.9468	Georgina	Samsung	SDV_0200		7	1	G023	9	2	7	F072	F	115	0	Peripheral	3	NPY	0	0	0	0	0	600	0	0	0	0	0	0	600	0	0	0	0	600.0000	0	0
ACT1070	2	Gold Creek	24	U	29/01/2016	15:47	S	PM	5.5	1026.4	-4.9468	Georgina	Samsung	SDV_0200		7	1	G023	9	2	7	F073	F	112	0	Peripheral	2	YAF	0	244	0	0	0	353	3	0	0	0	0	0	600	2	244	244	0	118.6667	0	244
ACT1071	2	Gold Creek	24	U	29/01/2016	15:47	S	PM	5.5	1026.4	-4.9468	Georgina	Samsung	SDV_0200		7	1	G023	9	2	7	F074	F	112	0	Peripheral	0	YAF	0	0	0	0	0	600	0	0	0	0	0	0	600	0	0	0	0	600.0000	0	0
ACT1138	2	Gold Creek	24	U	02/06/2016	15:03	W	PM	0.2	1026.4	-4.9468	Georgina	Samsung	SDV_0258		7	2	G098	35	10	25	F153	F	121	1	Peripheral	3	MPY	56	179	8	0	331	0	0	0	0	26	0	0	600	7	243	235	8	51.0000	64	179
ACT1139	2	Gold Creek	24	U	02/06/2016	15:03	W	PM	0.2	1026.4	-4.9468	Georgina	Samsung	SDV_0258		7	2	G098	35	10	25	M127	M	132	1	Peripheral	4	-	44	248	18	4	263	0	5	0	0	18	0	0	600	13	314	292	22	22.0000	62	252
ACT1140	2	Gold Creek	24	U	02/06/2016	15:03	W	PM	0.2	1026.4	-4.9468	Georgina	Samsung	SDV_0258		7	2	G098	35	10	25	F154	F	133	1	Peripheral	6	SPY	146	174	55	4	210	0	5	0	0	6	0	0	600	16	379	320	59	13.8125	201	178
ACT1141	2	Gold Creek	24	U	02/06/2016	15:04	W	PM	0.2	1026.4	-4.9468	Georgina	Samsung	SDV_0258		7	2	G098	35	10	25	M128	M	144	1	Peripheral	9	-	0	14	33	0	168	310	66	0	0	9	0	0	600	6	47	14	33	79.0000	33	14
ACT1142	2	Gold Creek	24	U	02/06/2016	15:14	W	PM	0.2	1026.4	-4.9468	Georgina	Samsung	SDV_0259		7	2	G098	35	10	25	F155	F	142	1	Peripheral	5	MPY	89	33	2	0	431	0	0	0	0	45	0	0	600	8	124	122	2	59.5000	91	33
ACT1143	2	Gold Creek	24	U	02/06/2016	15:14	W	PM	0.2	1026.4	-4.9468	Georgina	Samsung	SDV_0259		7	2	G098	35	10	25	M129	M	120	1	Peripheral	4	-	70	52	4	0	460	0	4	0	0	10	0	0	600	10	126	122	4	52.6667	74	52
